# Supplementary material for: Female Choice or Male Sex Drive? The Advantages of Male Body Size during Mating in Drosophila Melanogaster
Source: PLoS One. 2015 Dec 11;10(12):e0144672. doi: 10.1371/journal.pone.0144672 (PMC4676700; doi:10.1371/journal.pone.0144672)
Supplement: S1 Table — (XLSX) [file pone.0144672.s001.xlsx]

## Sheet: S1 Table
S1 Table. Influence of male body size on female courtship arousal threshold (CAT); single matings .
Male Size	Courtship Time	Copulation ?	Male Size	Courtship Time	Copulation?
Small	7	yes	Large	8.2	yes
Small	7.4	yes	Large	7.3	yes
Small	5.5	yes	Large	3.5	yes
Small	3.2	yes	Large	4	yes
Small	6.4	yes	Large	8.2	yes
Small	3	yes	Large	3.3	yes
Small	10	yes	Large	4.3	yes
Small	6.2	yes	Large	2.4	yes
Small	6.2	yes	Large	2.3	yes
Small	9.5	yes	Large	10	yes
Small	5.4	yes	Large	4.5	yes
Small	10.5	yes	Large	4.4	yes
Small	6.4	yes	Large	4.5	yes
Small	7.5	yes	Large	3.3	yes
Small	8.2	yes	Large	2.5	yes
Small	9.3	yes	Large	6.4	yes
Small	5.2	yes	Large	2.3	yes
Small	10	yes	Large	4.4	yes
Small	8.2	yes	Large	3.5	yes
			Large	7.5	yes
			Large	4.2	yes
Average	7.11053		Average	4.80952
STDEV	2.17738		STDEV	2.22978
STDERROR	0.725794		STDERROR	0.743259
