# Supplementary material for: Female Choice or Male Sex Drive? The Advantages of Male Body Size during Mating in Drosophila Melanogaster
Source: PLoS One. 2015 Dec 11;10(12):e0144672. doi: 10.1371/journal.pone.0144672 (PMC4676700; doi:10.1371/journal.pone.0144672)
Supplement: S2 Table — (XLSX) [file pone.0144672.s002.xlsx]

## Sheet: S2 Table
S2 Table. Influence of male body size on female courtship arousal threshold (CAT); 'competition/choice' in the presence of a barrier .
Experiment: Small male : Female | Small male			Experiment: Large male : Female | Large male			Experiment: Small male: Female | Large male			Experiment: Large male : Female | Small male
Trial	Courtship Time	Copulation Success	Trial	Courtship Time	Copulation Success	Trial	Courtship Time	Copulation Success	Trial	Courtship Time	Copulation Success
1	5.4	yes	1	6	yes	1	6.1	yes	1	4.1	yes
2	7.2	yes	2	2	yes	2	6.5	yes	2	3	yes
3	6.2	yes	3	3	yes	3	6.4	yes	3	6	yes
4	4.5	yes	4	3	yes	4	7.5	yes	4	4	yes
5	6.4	yes	5	3	yes	5	9	yes	5	5	yes
6	7.2	yes	6	6.1	yes	6	7	yes	6	6	yes
7	7.3	yes	7	7.1	yes	7	11.5	yes	7	3.3	yes
8	8	yes	8	1.2	yes	8	8.1	yes	8	8.1	yes
9	3.4	yes	9	6	yes	9	6.4	yes	9	8.2	yes
10	2.2	yes	10	3	yes	10	10	yes	10	6.1	yes
11	2.2	yes	11	4	yes	11	5.1	yes	11	5.1	yes
12	6.4	yes	12	2.1	yes	12	5	yes	12	4.1	yes
13	5.5	yes	13	7.1	yes	13	6	yes	13	6.2	yes
14	6.4	yes	14	6.1	yes	14	7.2	yes	14	5	yes
15	12	yes	15	6.1	yes	15	4.3	yes	15	8	yes
16	6.2	yes	16	7.2	yes	16	7.2	yes	16	6.2	yes
17	7.2	yes	17	4.2	yes	17	8.5	yes	17	6.1	yes
18	8.1	yes	18	6.1	yes	18	6	yes	18	4.2	yes
19	9.1	yes	19	8	yes	19	5.4	yes	19	6	yes
20	6.1	yes	20	14	yes	20	5.2	yes	20	4.1	yes
21	6.1	yes	21	3	yes	21	6.3	yes	21	5	yes
22	9.1	yes	22	5	yes	22	7.3	yes	22	4.1	yes
23	12.3	yes	23	3	yes	23	5.2	yes	23	4.1	yes
24	12.5	yes	24	3.1	yes
25	7.5	yes	25	6.1	yes
26	8.5	yes	26	4.4	yes
27	12.1	yes	27	7.1	yes
			28	8.2	yes
			29	12	yes
Average	7.22593		Average	5.42069		Average	6.83478		Average	5.30435
STDEV	2.74417		STDEV	2.87655		STDEV	1.71507		STDEV	1.47108
STDERROR	0.914723		STDERROR	0.958851		STDERROR	0.57169		STDERROR	0.490359
