# Supplementary material for: Female Choice or Male Sex Drive? The Advantages of Male Body Size during Mating in Drosophila Melanogaster
Source: PLoS One. 2015 Dec 11;10(12):e0144672. doi: 10.1371/journal.pone.0144672 (PMC4676700; doi:10.1371/journal.pone.0144672)
Supplement: S3 Table — (XLSX) [file pone.0144672.s003.xlsx]

## Sheet: S3 Table
S3 Table. Influence of male body size on female courtship arousal threshold (CAT); 'competition/choice', without barriers .
Small Male Success	Courtship Time	Copulation ?	Large Male Success	Courtship Time	Copulation ?
1	3	yes	1	2.1	yes
2	3	yes	2	2.1	yes
3	5.5	yes	3	7.5	yes
4	4.5	yes	4	2.5	yes
5	3.5	yes	5	9.4	yes
6	4.5	yes	6	3.5	yes
7	3.1	yes	7	3.2	yes
8	2.1	yes	8	4.2	yes
9	8.5	yes	9	2.2	yes
10	4.5	yes	10	4.1	yes
11	6.5	yes	11	2.1	yes
12	7.4	yes	12	3.1	yes
			13	5	yes
			14	3	yes
			15	5	yes
			16	4.2	yes
			17	4	yes
			18	5	yes
			19	1.1	yes
			20	4.2	yes
			21	2	yes
			22	4.5	yes
			23	2.1	yes
			24	4.5	yes
			25	4.1	yes
			26	4.1	yes
			27	3.1	yes
			28	3.2	yes
Average	4.675		Average	3.75357
STDEV	1.96011		STDEV	1.71971
STDERROR	0.653371		STDERROR	0.573236
