# Supplementary material for: Female Choice or Male Sex Drive? The Advantages of Male Body Size during Mating in Drosophila Melanogaster
Source: PLoS One. 2015 Dec 11;10(12):e0144672. doi: 10.1371/journal.pone.0144672 (PMC4676700; doi:10.1371/journal.pone.0144672)
Supplement: S4 Table — (XLSX) [file pone.0144672.s004.xlsx]

## Sheet: S4 Table
S4 Table	Influence of increasing males on male-male competition/female choice
No of Males	1 Male	1 male	2 males	2 males	3 males	3 males	4 males	4 males	5 males	5 males
Male size	SMALL	LARGE	SMALL	LARGE	SMALL	LARGE	SMALL	LARGE	SMALL	LARGE
	3.5	3.5	3.2	5.2	5.45	3.48	4.5	4.5	4.5	2.4
	3.34	5.43	4.5	4.9	4.3	4.22	5	2.4	4.6	3.3
	5.43	4.21	6.1	4	4.5	2.38	5.3	3.4	4.4	2.1
	6.1	3.3	6.4	4	4.6	3	3.2	4.5	6	3.2
	3.5	3.45	5.5	6.2	4.8	3.1	6.5	4.5	6.4	3.4
	5.4	3.978	5.2	3.5	5	3.5	3.8	5.1	4.1	2.8
	6.1	3.4	5.4	3.4	4.3	3.3	4.1	4.2	4.5	3
	5.1	3.5	4	3.1	4.7	4.4	3.4	6.2	5.5	4
	4.3	3.4	7.3	4.2	4.2	6.2		2.1	4.1	4
	5	2.4	4.1		4	4.5		2.1
	6.1	3.5	6		6
	4.5	4.5	5.4
	4.5	4.6
		3.5
Avg	4.83615	3.762	5.25833	4.27778	4.71364	3.808	4.475	3.9	4.9	3.13333
SD	0.995051	0.732696	1.15086	0.990931	0.588256	1.07365	1.09772	1.36951	0.848528	0.646142
SE	0.331684	0.244232	0.383619	0.33031	0.196085	0.357884	0.365908	0.456503	0.282843	0.215381
